# Supplementary material for: The Fishery Performance Indicators: A Management Tool for Triple Bottom Line Outcomes
Source: PLoS One. 2015 May 6;10(5):e0122809. doi: 10.1371/journal.pone.0122809 (PMC4422616; doi:10.1371/journal.pone.0122809)
Supplement: S1 Supporting Information — Worksheet used to actually score case studies, with abbreviated metric scoring descriptions and guidance. (XLSX) [file pone.0122809.s003.xlsx]

## Sheet: Instructions
Practical Scoring Guidance
Filling out the FPI Worksheet in Excel
1. Be sure to fill in the first tab of the worksheet “Cover Page” with country, location, fishery, single/multi species, species names, date, base year, and author information.
2. It is essential to fill in the column of quality scores for both the input and output tables. Note the quality score guidelines:
A: Reviewer is highly confident (95%) the 1-5 score is correct. Confidence can come from familiarity with the fishery, the reliability of another expert source, a calculation based on reliable data, or large ranges of the underlying metric for the given score that make another score highly unlikely for the fishery. Note that it is confidence in the 1-5 score that matters, and thus wide ranges for…
B: Reviewer feels 1-5 score is more likely than others, and reviewer is highly confident (95%) that the true underlying metric would be within one of the given score.
C: Reviewer is making an educated guess based on best available information, but reviewer is not highly confident the true metric would be within one of the given score.
Note that uncertainty about the interpretation of the metric should be resolved through consultation with the FPI materials or personnel, rather than giving the score a lower quality. Interpretations can be explained in the notes.
3. All metrics should be scored with a 1, 2, 3, 4, 5 or NA. Intermediate scores of 1.5, 2.5, etc. are not acceptable.
		NA is only acceptable if the metric truly does not apply to the fishery (example: in a fishery with no harvest rights you should score the transferability of harvest rights as NA).
		If a score cannot be given due to missing data, the metric should not be left blank- an educated guess as to the score should be made and the metric should be given a quality score of C.
4. The explanation column should be filled in for each metric so that reviewers know the rationale behind the given score. Explanations can be brief but it should be clear from the explanation and data source column which information sources are being used.
5. An FPI fishery profile should be completed for each fishery in order to provide important context and background information for the scores. Completion of the fishery profile does not mean that scores no longer require an explanation in the worksheet.
6. If historic data on harvest asset prices, revenue, etc... is available, please report in excel spreadsheet's 'Volatility' and ‘Historical Data’ tabs and fill in data for past 10 years.
7. Make sure to refer to the FPI Manual when scoring. There are extensive examples and scoring guidance in the manual that may clarify any questions that arise when scoring.

## Sheet: Cover Page
FPI Worksheet Cover Page
	A. Country:
	B. Location (State, City, Etc…):									*Note specific towns/villages where FPI interviews were conducted
	C. Fishery:
	D. Single or Multi-species:
	E. Species (top 5 if multi):
	F. Date:									*Date that scoring was completed
	G. Reference/Base Year of Scores:									*Note reference year for FPI Scores given, usually the year prior to the date when the fishery is scored
	H. Author(s):
	I. Author Contact Info:

## Sheet: Summary
	COUNTRY											Fishery Performance Indicators: Outputs (Measuring Wealth)							Fishery Performance Indicators: Inputs (Enabling Wealth Creation)
	FISHERY											Component	Dimension	Sust. Category	Measure	Score	Summary		Component	Dimension	Measure	Fishery	Summary
	YEAR											Ecologically Sustainable Fisheries	Fish Stock Health & Environmental Performance	Ecology	Proportion of Harvest with a 3rd Party Certification	0			Macro Factors	General Environmental Performance	Environmental Performance Index (EPI)	0	0
		SUMMARY OF FPIs												Ecology	Percentage of Stocks Overfished	0				Exogenous Environmental Factors	Disease and Pathogens	0
														Ecology	Overfishing or Rebuilding	0					Natural Disasters and Catastrophes	0
														Ecology	Regulatory Mortality	0					Pollution Shocks and Accidents	0
	INDICATOR	DIMENSION	AVERAGE SCORE											Ecology	Selectivity	0					Level of Chronic Pollution (Stock effects)	0
	Stock Performance	Ecologically Sustainable Fisheries	#DIV/0!	1										Ecology	Illegal, Unregulated or Unreported Landings	0					Level of Chronic Pollution (Consumption effects)	0	0
	Harvest Sector Performance	Harvest Performance	#DIV/0!	1										Ecology	Status of Critical Habitat	0	0			Governance	Governance Quality	0
		Harvest Asset Performance	#DIV/0!	1								Harvest Sector Performance	Harvest Performance	Economics	Landings Level	0					Governance Responsiveness	0	0
		Risks	#DIV/0!	1										Economics	Excess Capacity	0				Economic Condition	Index of Economic Freedom	0
		Owners, Permit Holders & Captains	#DIV/0!	1										Economics	Season Length	0					Gross Domestic Product (GDP) Per Capita	0	0
		Crew	#DIV/0!	1										Community	Harvest Safety	0	0		Property Rights & Responsibility	Fishing Access	Proportion of Harvest Managed Under Limited Access	0
	Post Harvest Performance	Market Performance	#DIV/0!	1									Harvest Asset Performance	Economics	Ratio of Asset Value to Gross Earnings	0					Transferability Index	0
		Post-harvest Industry Performance	#DIV/0!	1										Economics	Total Revenue versus Historic High	0					Security Index	0
		Post-Harvest Asset Performance	#DIV/0!	1										Economics	Asset (Permit, Quota) Value versus Historic High	0					Durability Index	0
		Processing Owners & Managers	#DIV/0!	1										Economics	Borrowing Rate Relative to Risk-free Rate	0					Flexibility Index	0
		Processing Workers	#DIV/0!	1										Economics	Source of Capital	0					Exclusivity Index	0	0
														Economics	Functionality of Harvest Capital	0	0			Harvest Rights	Proportion of Harvest Managed with Rights-based Management	0
													Risk	Economics	Annual Total Revenue Volatility	0					Transferability Index	0
														Economics	Annual Landings Volatility	0					Security Index	0
														Economics	Intra-annual Landings Volatility	0					Durability Index	0
	COMPONENT	DIMENSION	AVERAGE SCORE											Economics	Annual Price Volatility	0					Flexibility Index	0
	Macro Factors	General Environmental Performance	0											Economics	Intra-annual Price Volatility	0					Exclusivity Index	0	0
		Exogenous Environmental Factors	#DIV/0!											Economics	Spatial Price Volatility	0			Co-Management	Collective Action	Proportion of Harvesters in Industry Organizations	0
		Governance	#DIV/0!											Community	Contestability & Legal Challenges	0	0				Harvester Organization Influence on Fishery Management & Access	0
		Economic Conditions	#DIV/0!										Owners, Permit Holders & Captains (Those holding the right or ability to access)	Community	Earnings Compared to National Average Earnings	0					Harvester Organization Influence on Business & Marketing	0	0
	Property Rights & Responsibility	Fishing Access Rights	#DIV/0!											Community	Fishery Wages Compared to Non-fishery Wages	0				Participation	Days in Stakeholder Meetings	0
		Harvest Rights	#DIV/0!											Community	Education Access	0					Industry Financial Support for Management	0	0
	Co-Management	Collective Action	#DIV/0!											Community	Access to Health Care	0				Community	Leadership	0	0
		Participation	#DIV/0!											Community	Social Standing of Boat Owners and Permit Holders	0					Social Cohesion	0
		Community	#DIV/0!											Community	Proportion of Nonresident Employment	0	0			Gender	Business Management Influence	0	0
		Gender	#DIV/0!										Crew (Those depending on others for access)	Community	Earnings Compared to National Average Earnings	0					Resource Management Influence	0
	Management	Management Inputs	#DIV/0!											Community	Fishery Wages Compared to Non-fishery Wages	0					Labor Participation in Harvest Sector	0
		Data	#DIV/0!											Community	Education Access	0					Labor Participation in Post-Harvest Sector	0
		Management Methods	#DIV/0!											Community	Access to Health Care	0			Management	Management Inputs	Management Expenditure to Value of Harvest	0	0
	Post-harvest	Markets & Market Institutions	#DIV/0!											Community	Social Standing of Crew	0					Enforcement Capability	0
		Infrastructure	#DIV/0!											Community	Proportion of Nonresident Employment	0					Management Jurisdiction	0
														Community	Crew Experience	0					Level of Subsidies	0
														Community	Age Structure of Harvesters	0	0			Data	Data Availability	0	0
												Post Harvest Performance	Market Performance	Economics	Ex-vessel Price versus Historic High	0					Data Analysis	0
														Economics	Final Market Use	0				Management Methods	MPAs and Sanctuaries	0	0
														Economics	International Trade	0					Spatial Management	0
														Economics	Final Market Wealth	0					Fishing Mortality Limits	0
														Economics	Wholesale Price Relative to Similar Products	0			Post-harvest	Markets & Market Institutions	Landings Pricing System	0	0
														Economics	Capacity of Firms to Export to the US & EU	0					Availability of Ex-vessel Price & Quantity Information	0
														Economics	Ex-vessel to Wholesale Marketing Margins	0	0				Number of Buyers	0
													Post-harvest, Processing & Support Industry Performance	Economics	Processing Yield	0					Degree of Vertical Integration	0
														Economics	Shrink	0					Level of Tariffs	0
														Economics	Capacity Utilization Rate	0					Level of Non-tariff Barriers	0
														Economics	Product Improvement	0				Infrastructure	International Shipping Service	0	0
														Community	Sanitation	0					Road Quality Index	0
														Community	Regional Support Businesses	0	0				Technology Adoption	0
													Post-Harvest Asset Performance	Economics	Borrowing Rate Relative to Risk-free Rate	0					Extension Service	0
														Economics	Source of Capital	0					Reliability of Utilities/Electricity	0
														Economics	Age of Facilities	0	0				Access to Ice & Refrigeration	0
													Processing Owners & Managers	Community	Earnings Compared to National Average Earnings	0
														Community	Manager Wages Compared to Non-fishery Wages	0
														Community	Education Access	0
														Community	Access to Health Care	0
														Community	Social Standing of Processing Managers	0
														Community	Nonresident Ownership of Processing Capacity	0	0
													Processing Workers	Community	Earnings Compared to National Average Earnings	0
														Community	Worker Wages Compared to Non-fishery Wages	0
														Community	Social Standing of Processing Workers	0
														Community	Education Access	0
														Community	Access to Health Care	0
														Community	Proportion of Nonresident Employment	0
														Community	Worker Experience	0	0

## Sheet: Output-table
Fishery Performance Indicators: Outputs (Measuring Wealth Accumulation)
Indicator	Dimension	TBL Category	Metric	Score System	Additional Explanation	Score	Quality	NOTES	DATA SOURCE
Stock Performance	Ecologically Sustainable Fisheries	Ecology	Percentage of Stocks Overfished	• 5: None overfished; • 4: 1-25% of stocks overfished; • 3: 26-50% overfished; • 2: 51-75% overfished; • 1: 76-100% overfished	Percentage of commercial stocks within the management authority's jurisdiction that are considered to be overfished, to be experiencing overfishing, or whose stock status is generally unknown. (Degree of overfishing and current trend are the next questions.) Single stock fisheries will be scored 1 or 5.				For US fisheries: http://www.nmfs.noaa.gov/fishwatch/	1
		Ecology	Degree of Overfishing- Stock Status	• 5: Stock is not overfished or is rebuilt; B/ BMSY ≥ 1 • 4: Stock is mildly overfished ; 0.75 ≤ B/ BMSY < 1 • 3: Stock is moderately overfished ; 0.5 ≤ B/ BMSY < 0.75 • 2: Stock is seriously overfished; 0.25 ≤ B/ BMSY < 0.5 • 1: Stock is severely overfished and in danger of collapse; 0.25 > B/ BMSY	Current status of stock. For multispecies fisheries do a value-weighted average of the top three stocks. Two alternate scoring systems are offered. The first is for fisheries where stock levels are not known with any precision. The second is for fisheries where scientific stock assessments are being conducted and measures of B (biomass level) and BMSY (biomass level required to obtain maximum sus…					1
		Ecology	Stock Declining, Stable or Rebuilding - Stock Dynamics	Add or subtract from previous metric according to: • +2: Stock is rapidly rebuilding • +1: Stock is rebuilding • +0: Stock is stable • -1: Stock is declining • -2: Stock is rapidly declining	Extent to which current effort levels affect stock status. For multispecies fisheries do a value-weighted average of the top three stocks. This measure is scored by taking the fishery’s score in the previous question and then adding or subtracting points depending on whether the fishery is rebuilding or declining. The maximum score for this measure is a 5 and the minimum score is a 1. If the fish…				Global fisheries: http://www.fao.org/fishery/ (Choose country, then fishery sector and search for description…some fisheries are detailed)
		Ecology	Regulatory Mortality	• 5: No regulatory mortality of the target species; • 4: Regulatory mortality is less than 5% of total catch • 3: 5-25% • 2: 25-50% • 1: For every 100lbs of fish caught, more than 50lbs are discarded	Ratio of estimated regulatory mortality to actual landings of the target species. Regulatory mortality is defined as fish loss that is induced by regulation, such as size restrictions.					1
		Ecology	Selectivity	• 5: There is virtually no non-target catch • 4: Less than 5% of catch is of non-target species • 3: 5-25% • 2: 25-50% • 1: For every 100lbs of fish caught, more than 50lbs are non-target species	Percentage of total catch that is made up of non-target species. Note that non-target species are distinct from multispecies fisheries in that the catch of non-target species does not increase the value of fishing, or imposes costs on the target fishery.					1
		Ecology	Illegal, Unregulated or Unreported Landings	• 5: There is virtually no IUU catch • 4: Less than 5% of catch is IUU • 3: 5-25% • 2: 25-50% • 1: For every 100lbs of fish caught, more than 50lbs are IUU	Proportion of landings from the managed stock using illegal gear, area, methods, etc., or that goes unreported or falls outside of the regulatory structure. See manual for how to deal with incursion from the recreational sector.					1
		Ecology	Status of Critical Habitat	• 5: Critical habitat is healthy and not threatened; • 4: Less than 25% is degraded or dysfunctional; • 3: 25-75% is degraded or dysfunctional; • 2: More than 75% of critical habitat is destroyed; • 1: Nearly all critical habitat is damaged or dysfunctional	Portion of critical habitat that is damaged or dysfunctional. Critical habitat is defined as that playing a significant role in the life cycle of the fish. Portion damaged is based on area, and from all sources of damage including fishing damage, pollution and development.					1
		Ecology	Proportion of Harvest with a 3rd Party Certification	• 5: 76-100% of landings are certified; • 4: 51-75% of landings are certified; • 3: 26-50% of landings are certified; • 2: 1-25% of landings are certified; • 1: No landings have third party certification	The proportion of harvest (quantity) harvested under one of the recognized third party programs that certify ecological sustainability, such as the Marine Stewardship Council (MSC) certification. See manual for how to deal with other certification or fishery improvement programs.				For MSC: http://www.msc.org/track-a-fishery/fisheries-search	1
Harvest Sector Performance	Harvest Performance	Economics	Landings Level	• 5: Harvest is less than MSY (stock is above MSY level) to increase profit; • 4: Harvest is approximately at MSY; • 3: Harvest reduced to promote recovery; • 2: Harvest is constraining stock recovery; • 1: Harvest is causing overfishing (stock is below MSY and declining)	Average annual harvest over the last three years. Note that this measure refers to MSY but there are many fisheries where the lack of stock assessments and reliable data mean that these estimates are unattainable. In such fisheries, score is based on discerning the goal of management/harvesters when deciding how much to land.				For US fisheries: http://www.st.nmfs.noaa.gov/st1/commercial/landings/annual_landings.html	1
		Economics	Excess Capacity	• 5: Within 5% of days required; no evidence of excess capacity • 4: 90-95%; • 3: 75-90%; • 2: 50-75%; • 1: Less than 50%, of days required; excess capacity imposes heavy costs in the fishery	In the absence of a fishery-specific measure of overfishing, use estimated standardized vessel-days required to catch the maximum sustainable yield (MSY) compared to the number of standardized vessel-days available. Days are considered not to be restricted by trip limits.					1
		Economics	Season Length	• 5: Virtually no regulatory closures; • 4: 90-99%; • 3: 50-90%; • 2: 10-50%; • 1: Less than 10%	Ratio of number of days on which fishing occurs to the number of days the species is available in economically feasible quantities. This is primarily a measure of the extent of derby (including short regulatory seasons to limit total effort), not lack of biological availability or closures to prevent within-season growth overfishing.
		Economics	Harvest Safety	• 5: Less than 0.1 deaths per thousand person seasons; • 4: Less than 0.5 deaths; • 3: Less than 1; • 2: Less than 5 • 1: More than 5 deaths per thousand person seasons	Number of harvester (captain or crew) on-the-job deaths, per thousand person fishing season. We consider there to be one season per year, but do not annualize mortality if the fishing season is less than a year.				For large US fisheries: http://www.cdc.gov/mmwr/preview/mmwrhtml/mm5927a2.htm?s_cid=mm5927a2_x#tab2	1
	Harvest Asset Performance	Economics	Ratio of Asset Value to Gross Earnings	• 5: 10 or higher; • 4: 7.5-10; • 3: 5-7.5; • 2: 2.5-5; • 1: Below 2.5	Extent to which fishery wealth is accumulated in access capital (e.g., quota, permits or vessels). Ratio of average price of capital and licenses required to access the fishery over the last five years to the average annual gross earnings for a similarly scaled access right in the same period. Typically a 1 if vessels or quota not limited by regulation. Same business or same family sales are excl…					1
		Economics	Total Revenue Compared to Historic High	• 5: Above 95%; • 4: 85-95%; • 3: 70-85%; • 2: 50-70%; • 1: Below 50%	The indicator is the ratio of total real revenue (in local currency) to the average of the three highest total real revenues in the past 10 years. Adjust by local CPI if inflation was significant. See 'Historical Data' Tab.					1
		Economics	Asset (Permit, Quota, etc...) Value Compared to Historic High	• 5: Above 95%; • 4: 85-95%; • 3: 70-85%; • 2: 50-70%; • 1: Below 50%	The indicator is the ratio of the current value of the harvest asset (permit, quota, vessel, etc...) to the average of the three highest asset values in the past 10 years. Adjust by local CPI if inflation was significant. Typically 1 if wealth is not accumulating in vessels, permits or quota. See 'Historical Data' tab.					1
		Economics	Borrowing Rate Compared to Risk-free Rate	• 5: Less than 1.75; cf. 30-year conforming mortgage; • 4: Less than 2.5; cf. personal bank loan; • 3: Less than 4; cf. good credit card rates; • 2: Less than 7; cf. bad credit card rates; • 1: Greater than 7; usury	Average ratio between the interest rate on loans made to harvesters in the industry to risk-free rates over the last three years. If businesses can access international credit markets, then the international risk free rate (US 10 year Treasury Bill) is an appropriate comparison; otherwise, use local risk free rate. See 'Historical Data' tab.					1
		Economics	Source of Capital	• 5: Unsecured business loans from banks/Venture capital; • 4: Secured business loans from banks/Public stock offering; investment from elsewhere in supply chain • 3: Loans from banks secured by personal (not business) assets/Government subsidized private lending/Government-run loan programs/International aid agencies; secured loans from elsewhere in supply chain • 2: Microlending/Family/communit…	Points to be assigned based on the category of lenders or investors that are most typically used by harvesters in the fishery. Second scoring method offered if the supply chain (e.g., traders, processors, exporters) are the primary source of capital.					1
		Economics	Functionality of Harvest Capital	• 5: Capital is new; • 4: Capital is older but well maintained, e.g., freshly painted; • 3: Capital is moderately well maintained; • 2: Maintenance is poor; • 1: Serious concerns about seaworthiness or safety throughout fishery	Average age of the key durable harvesting capital unit (vessels, weirs). Ages are not assigned to scores due to differences in expected useful life, but buildings and industrial vessels have expected life of roughly 20 years.					1
	Risks	Economics	Annual Total Revenue Volatility	• 5: Less than 0.15 • 4: 0.15-0.22; • 3: 0.22-0.40; • 2: 0.40-1; • 1: Greater than 1	Ratio of the standard deviation of the first differences of annual total revenue to the mean of total revenue over the last 10 years. Best guess may be calculated based on shorter time series if data not available. See 'Volatility' Tab.					1
		Economics	Annual Landings Volatility	• 5: Less than 0.15 • 4: 0.15-0.22; • 3: 0.22-0.40; • 2: 0.40-1; • 1: Greater than 1	Ratio of the standard deviation of the first differences of annual total landings to the mean of total landings over the last 10 years. Best guess may be calculated based on shorter time series if data not available. See 'Volatility' tab.					1
		Economics	Intra-annual Landings Volatility	• 5: Less than 0.15 • 4: 0.15-0.22; • 3: 0.22-0.40; • 2: 0.40-1; • 1: Greater than 1	Ratio of the standard deviation of the weekly/monthly total landings over the last three years to the mean of total landings. Observations of zero landings are included if there is biological availability. If the biological season is so short that there is not meaningful variation at a monthly level, this measure can be NA. Best guess may be calculated based on shorter time series if data not ava…					1
		Economics	Annual Price Volatility	• 5: Less than 0.13; • 4: 0.13-0.20; • 3: 0.20-0.30; • 2: 0.30-0.85; • 1: Greater than 0.85	Ratio of the standard deviation of the first differences of annual ex-vessel prices to the mean of ex-vessel price over the last 10 years. Best guess may be calculated based on shorter time series if data not available. See 'Volatility' tab.					1
		Economics	Intra-annual Price Volatility	• 5: Less than 0.13; • 4: 0.13-0.20; • 3: 0.20-0.30; • 2: 0.30-0.85; • 1: Greater than 0.85	Ratio of the standard deviation of average monthly ex-vessel prices over the last three years to the mean ex-vessel price. Observations of zero landings are included if there is biological availability. If the biological season is so short that there is not meaningful variation at a monthly level, this measure can be NA. Best guess may be calculated based on shorter time series if data not availa…					1
		Economics	Spatial Price Volatility	• 5: Less than 0.13; • 4: 0.13-0.20; • 3: 0.20-0.30; • 2: 0.30-0.85; • 1: Greater than 0.85	Ratio of the standard deviation across data collection regions of average annual ex-vessel price to the mean of ex-vessel price across data collection regions. Measure should be averaged over last three years. Best guess may be calculated based on shorter time series if data not available. See 'Volatility' tab.					1
		Community	Contestability & Legal Challenges	• 5: No significant legal challenges, civil actions, or protests regarding the fishery management system; • 4: Minor legal challenges slow implementation; • 3: Legal challenges, civil actions, or protests impede some management measures; • 2: Legal challenges, civil actions, or protests suspend major elements of the management system; • 1: Legal challenges, civil actions, or protests suspend or p…	This captures the degree to which political activity limits the ability to implement effective fishing regulations.					1
	Owners, Permit Holders & Captains (Those holding the right or ability to access)	Community	Earnings Compared to Regional Average Earnings	• 5: More than 50% above the regional average; • 4: Between 10 and 50% above the regional average; • 3: Within 10% of the regional average; • 2: Between 50% and 90% of the regional average; • 1: Less than half of the regional average	Ratio of annual earnings per owner/captain to the regional average earnings. In many cases, the captain is an owner of a vessel or permit, but in other cases, captains are considered as crew. The owners are defined as those holding the ability to access, including rights and capital. Note that this is earnings from all sources, not just fishing.					1
		Community	Owner/Permit Holder/Captain Wages Compared to Non-fishery Wages	• 5: More than 50% above the alternative wage; • 4: Between 10 and 50% above the alternative wage; • 3: Within 10% of the alternative wage; • 2: Between 50% and 90% of the alternative wage; • 1: Less than half of the alternative wage	Ratio of captain's average daily wage in this fishery to the average daily wage in the owner/captain's alternate occupations within their economic sphere. The comparison is to jobs in the village that the owner/captain qualifies for if all economic activity is within the village, but to jobs within the nation if the owner/captain participates in national markets as a consumer and labor markets ar…					1
		Community	Education Access	• 5: Higher education is accessible; • 4: High school level education or advanced technical training is accessible; • 3: Middle school level education or simple technical training is accessible; • 2: Basic literacy and arithmetic training is accessible; • 1: Formal education is not accessible	Measure is based on the highest level of education that is accessible to (available and affordable) the families (i.e., children) of permit holders and captains. Not based on the actual educational attainment levels of current captains and owners.					1
		Community	Access to Health Care	• 5: Global standard treatment for illness is accessible; • 4: Licensed doctors provide trauma, surgical and drug treatments; • 3: Nurses or medical practitioners provide emergency and routine drug treatments; • 2: Basic and simple drug treatment is accessible; • 1: Medical or drug treatment is not accessible	Measure is based on the quality of health care that is accessible to (available and affordable) the owners/permit holders and their families.				While dated, this provides a useful baseline: http://www.who.int/whr/2000/media_centre/en/index.html	1
		Community	Social Standing of Boat Owners and Permit Holders	• 5: Among the most respected in the community, comparable with civic and religious leaders and professionals, such as doctors and lawyers; • 4: Comparable to management and white collar jobs; • 3: Comparable to skilled labor jobs; • 2: Comparable to unskilled blue collar or service jobs; • 1: Among the least respected, such as slaves or indentured servants	Measure is based on the social standing of owners/permit holders/captains within the community where they spend the majority of their time.					1
		Community	Proportion of Nonresident Employment	• 5: 95-100% local; • 4: 70-95% local; • 3: 35-70% local; • 2: 5-35% local; • 1: Virtually no local captains/permit holders	Proportion of owners/permit holders/captains who are local. "Local" is defined as coming from, and spending their earnings within, the local fishing community. Nationals who are transient nonresidents, or considered outsiders in the fishing community, are not local.					1
	Crew (Those depending on others for access)	Community	Earnings Compared to Regional Average Earnings	• 5: More than 50% above the regional average; • 4: Between 10 and 50% above regional average; • 3: Within 10% of the regional average; • 2: Between 50% and 90% of the regional average; • 1: Less than half of the regional average	Ratio of annual earnings per crew member to the regional average earnings. In many cases, the captain is an owner of a vessel or permit, but in other cases, captains are considered as crew. Crew is defined as those depending on others for access. Note that this is earnings from all sources, not just fishing.					1
		Community	Crew Wages Compared to Non-fishery Wages	• 5: More than 50% above the alternative wage; • 4: Between 10 and 50% above alternative wage; • 3: Within 10% of the alternative wage; • 2: Between 50% and 90% of the alternative wage; • 1: Less than half of the alternative wage	Ratio of crew's average daily wage in this fishery to the average daily wage in the crew's alternate occupations within their economic sphere. The comparison is to jobs in the village that the crew qualifies for if all economic activity is within the village, but to jobs within the nation if the crew participates in national markets as a consumer and labor markets are fluid. Meant to capture the …					1
		Community	Education Access	• 5: Higher education is accessible; • 4: High school level education or advanced technical training is accessible; • 3: Middle school level education or simple technical training is accessible; • 2: Basic literacy and arithmetic training is accessible; • 1: Formal education is not accessible	Measure is based on the highest level of education that is accessible to (available and affordable) the families (i.e., children) of crew. Not based on the actual educational attainment levels of current crew members.					1
		Community	Access to Health Care	• 5: Global standard treatment for illness is accessible; • 4: Licensed doctors provide trauma, surgical and drug treatments; • 3: Nurses or medical practitioners provide emergency and routine drug treatments; • 2: Basic and simple drug treatment is accessible; • 1: Medical or drug treatment is not accessible	Measure is based on the quality of health care that is accessible to (available and affordable) the crew and their families.					1
		Community	Social Standing of Crew	• 5: Among the most respected in the community, comparable with civic and religious leaders and professionals, such as doctors and lawyers; • 4: Comparable to management and white collar jobs; • 3: Comparable to skilled labor jobs; • 2: Comparable to unskilled blue collar or service jobs; • 1: Among the least respected, such as slaves or indentured servants	Measure is based on the social standing of crew members within the community where they spend the majority of their time.					1
		Community	Proportion of Nonresident Employment	• 5: 95-100% local; • 4: 70-95% local; • 3: 35-70% local; • 2: 5-35% local; • 1: Virtually no local crew	Proportion of crew members who are local. "Local" is defined as coming from, and spending their earnings within, the local fishing community. Nationals who are transient nonresidents, or considered outsiders in the fishing community, are not local.					1
		Community	Crew Experience	• 5: More than 10 years (skilled career crew); • 4: 5-10 years; • 3: 3-5 years; • 2: 1-3 years; • 1: 0 full years of experience (mostly new crew each season)	Average years of experience of crew members.					1
		Community	Age Structure of Harvesters	• 5: All working ages are well represented; • 4: Slightly skewed toward younger or older; • 3: Skewed toward younger or older; • 2: Almost entirely younger or older, but working age; • 1: Harvesters primarily younger or older than working age	Age range of both captains and their crews.					1
Post-Harvest Performance	Market Performance	Economics	Ex-vessel Price Compared to Historic High	• 5: Above 95%; • 4: 85-95%; • 3: 70-85%; • 2: 50-70%; • 1: Below 50%	The indicator is the ratio of current ex-vessel prices to the average of the three highest annual ex-vessel prices in the past 10 years. Adjust by local CPI if inflation was significant. See 'Historical Data' tab.					1
		Economics	Final Market Use	• 5: Premium human consumption (premium quality and products); • 4: High-value human consumption; • 3: Moderate-value human consumption; • 2: Low-value human consumption; • 1: Fish meal/animal feed/bait or non-consumptive	The measure indicates the final market use of the top three species. Where a supply chain is diverse, score each and weight by value. Premium products are typically distinct to species, or species and source.					1
		Economics	International Trade	• 5: 90-100% export; • 4: 60-90% export; • 3: 30-60% export; • 2: 2-30% export; • 1: Virtually no export	Percentage of the fishery’s value that is from fish exported to higher value international markets for consumption					1
		Economics	Final Market Wealth	• 5: Greater than 35,000USD; • 4: Greater than 25,000USD; • 3: Greater than 12,500USD; • 2: Greater than 5,000USD; • 1: Less than 5,000USD	Average per capita GDP of the consumer of a fishery’s primary final product. If multiple important products, weight by value.				http://data.worldbank.org/indicator/NY.GDP.PCAP.CD	1
		Economics	Wholesale Price Compared to Similar Products	• 5: More than twice global average; • 4: 120-200% of global average; • 3: Within 20% of global average; • 2: 50-80% of global average; • 1: Less than half global average	Ratio of average price for wholesale fish product from the fishery, to the global average price for similar species. Convert the price of fish to global currency for comparison (i.e. make sure that both prices are in USD when composing the ratio).				For products imported into US: http://www.st.nmfs.noaa.gov/commercial-fisheries/foreign-trade/index(pick Dec as month for full year)	1
		Economics	Capacity of Firms to Export to the US & EU	• 5: Over 90% meet US and EU health and labeling standards • 4: 50-90%; • 3: Less than 50%; • 2: A small amount of product meets US/EU standards; • 1: Banned in the US or EU, or cost of compliance with US/EU standards is prohibitive	Percentage of a country’s fish exports that meet US or EU health and labeling standards. This is usually a country level measure, though individual high-value fisheries sometimes develop their own supply chains; measure refers to all processing capacity for export, including to regional markets.					1
		Economics	Ex-vessel to Wholesale Marketing Margins	• 5: More than 200% increase in value; • 4: 100-200%; • 3: 50-100%; • 2: 10-50%; • 1: Less than 10% increase in value	Increase in value of processed wholesale product from unprocessed ex-vessel product. [(Wholesale $/lb.) - Ex Vessel $/lb.]/(Ex Vessel $/lb.)					1
	Post-harvest, Processing & Support Industry Performance	Economics	Processing Yield	• 5: At feasible frontier; • 4: Within 5% of the feasible frontier; • 3: Within 10% ; • 2: Within 25%; • 1: Less than 75% of maximum yield	Ratio of actual processing yield (kilos/pounds) to the maximum processing yield technically achievable.					1
		Economics	Shrink	• 5: Less than 5% • 4: 5-10% • 3: 10-25%; • 2: 25-50% • 1: More than 50%	Percentage of fishery product weight that is lost due to handling, spoilage, or theft. This is very likely to be an estimate.					1
		Economics	Capacity Utilization Rate	• 5: Virtually year-round; • 4: 75-95% of days; • 3: 50-75%; • 2: 20%-50%; • 1: Less than 20%	Days open for processing each year. Such days would not normally include religious or civic holidays, or weekly rest days. This should be full time employment days; when the plant is open but only operating at 10% capacity then this only counts as 1/10 of a day.					1
		Economics	Product Improvement	• 5: 75-100% of landings are enhanced; • 4: 50-75%; • 3: 25-50%; • 2: 1-25%; • 1: No landings have enhancements	Proportion of harvest meat weight going into certified, branded, fresh premium, portioned, live or value added products.					1
		Community	Sanitation	• 5: Sanitation in landing and processing areas meets global health standards; • 4: Basic treatment, but falls short of global standards; • 3: Human waste is adequately handled, but fish waste presents sanitation issues; • 2: Functional toilets are available, but fish or fish handlers exposed to untreated sewage; • 1: Functional toilets are not available in landing or processing areas	This measures the sanitation conditions in the landing and processing areas. This measure is scored relative to global standards, not local standards. Pit latrines or toilets that are not improved, do not have proper drainage/sewage treatment, and do not allow for proper washing do not count as functional toilets.
		Economics	Regional Support Businesses	• 5: All types of support are plentiful; • 4: Some types of support are capacity constrained or unavailable; • 3: Most types of support are capacity constrained or unavailable; • 2: Support limited to variable inputs; • 1: Industry support is not locally available	Support businesses are those that provide critical inputs (e.g. food, ice, gear, boat maintenance) or post-harvest functions (e.g. brokering, logistics).					1
	Post-Harvest Asset Performance	Economics	Borrowing Rate Compared to Risk-free Rate	• 5: Less than 1.75; cf. 30-year conforming mortgage; • 4: Less than 2.5; cf. personal bank loan; • 3: Less than 4; cf. good credit card rates; • 2: Less than 7; cf. bad credit card rates; • 1: Greater than 7; usury	Average ratio between the interest rate on loans made in the processing industry to risk-free rates over the last three years. If businesses can access international credit markets, then the international risk free rate (US 10 year Treasury Bill) is an appropriate comparison; otherwise, use local risk free rate.					1
		Economics	Source of Capital	• 5: Unsecured business loans from banks/Venture capital; • 4: Secured business loans from banks/Public stock offering; investment from elsewhere in supply chain • 3: Loans from banks secured by personal (not business) assets/Government subsidized private lending/Government-run loan programs/International aid agencies; secured loans from elsewhere in supply chain • 2: Microlending/Family/communit…	Points to be assigned based on the category of lenders or investors that are most typically used in the processing sector. Second scoring method offered if the supply chain (e.g., processors further up the supply chain, parent company, exporters) are primary source of capital.					1
		Economics	Age of Facilities	• 5: 1st quarter of expected life; less than 7 years for a building • 4: 2nd quarter of expected life; 7-15 years; • 3: Third quarter of expected life; 16-20 years; • 2: 4th quarter of expected life; 21-25 years; • 1: Exceeding expected life; Greater than 25 years;	Average age of the key durable processing capital unit (plants, catcher-processor vessels).					1
	Processing Owners & Managers	Community	Earnings Compared to Regional Average Earnings	• 5: More than 50% above the regional average; • 4: Between 10 and 50% above regional average; • 3: Within 10% above the regional average; • 2: Between 50% and 90% of the regional average; • 1: Less than half of the regional average	Ratio of annual earnings per owner/manager to the regional average earnings. This measure can include wealth accumulated to traders/middlemen if they represent an important part of the supply chain. Note that this is earnings from all sources, not just fishing.					1
		Community	Manager Wages Compared to Non-fishery Wages	• 5: More than 50% above the alternative wage; • 4: Between 10 and 50% above alternative wage; • 3: Within 10% above the alternative wage; • 2: Between 50% and 90% of the alternative wage; • 1: Less than half of the alternative wage	Ratio of owner/manager's average daily wage in this fishery to the average daily wage in the owner/manager's alternate occupations within their economic sphere. The comparison is to jobs in the village that the owner/manager qualifies for if all economic activity is within the village, but to jobs within the nation if the owner/manager participates in national markets as a consumer and labor mark…					1
		Community	Education Access	• 5: Higher education is accessible; • 4: High school level education or advanced technical training is accessible; • 3: Middle school level education or simple technical training is accessible; • 2: Basic literacy and arithmetic training is accessible; • 1: Formal education is not accessible	Measure is based on the highest level of education that is accessible to (available and affordable) the families (i.e., children) of processing owners and managers. Not based on the actual educational attainment levels of current processing owners/managers.					1
		Community	Access to Health Care	• 5: Global standard treatment for illness is accessible; • 4: Licensed doctors provide trauma, surgical and drug treatments; • 3: Nurses or medical practitioners provide emergency and routine drug treatments; • 2: Basic and simple drug treatment is accessible; • 1: Medical or drug treatment is not accessible	Measure is based on the quality of health care that is accessible to (available and affordable) the processing owners/managers and their families.					1
		Community	Social Standing of Processing Managers	• 5: Among the most respected in the community, comparable with civic and religious leaders and professionals, such as doctors and lawyers; • 4: Comparable to management and white collar jobs; • 3: Comparable to skilled labor jobs; • 2: Comparable to unskilled blue collar or service jobs; • 1: Among the least respected, such as slaves or indentured servants	Measure is based on the social standing of processing owners/managers within the community where they spend the majority of their time.					1
		Community	Nonresident Ownership of Processing Capacity	• 5: 95-100% local; • 4: 70-95% local; • 3: 35-70% local; • 2: 5-35% local; • 1: Virtually no local processing ownership	Proportion of processing owners/managers who are local. "Local" is defined as coming from, and spending their earnings within, the local fishing community. Nationals who are transient nonresidents, or considered outsiders in the fishing community, are not local.					1
	Processing Workers	Community	Earnings Compared to Regional Average Earnings	• 5: More than 50% above the regional average; • 4: Between 10 and 50% above regional average; • 3: Within 10% above the regional average; • 2: Between 50% and 90% of the regional average; • 1: Less than half of the regional average	Ratio of annual earnings per processing worker to the regional average earnings. Note that this is earnings from all sources and not just fishing.				http://www.census.gov/compendia/statab/2010/tables/10s0681.pdf	1
		Community	Worker Wages Compared to Non-fishery Wages	• 5: More than 50% above the regional average; • 4: Between 10 and 50% above regional average; • 3: Within 10% above the regional average; • 2: Between 50% and 90% of the regional average; • 1: Less than half of the regional average	Ratio of processing worker's average daily wage in this fishery to the average daily wage in the worker's alternate occupations within their economic sphere. The comparison is to jobs in the village that the worker qualifies for if all economic activity is within the village, but to jobs within the nation if the worker participates in national markets as a consumer and labor markets are fluid. Me…				http://www.bls.gov/oes/2009/may/oes450000.htm (Data for all states) http://www.ssa.gov/OACT/cola/AWI.html: National average wage index	1
		Community	Education Access	• 5: Higher education is accessible; • 4: High school level education or advanced technical training is accessible; • 3: Middle school level education or simple technical training is accessible; • 2: Basic literacy and arithmetic training is accessible; • 1: Formal education is not accessible	Measure is based on the highest level of education that is accessible to (available and affordable) the families (i.e., children) of processing workers. Not based on the actual educational attainment levels of current processing workers.					1
		Community	Access to Health Care	• 5: Global standard treatment for illness is accessible; • 4: Licensed doctors provide trauma, surgical and drug treatments; • 3: Nurses or medical practitioners provide emergency and routine drug treatments; • 2: Basic and simple drug treatment is accessible; • 1: Medical or drug treatment is not accessible	Measure is based on the quality of health care that is accessible to (available and affordable) the processing workers and their families.					1
		Community	Social Standing of Processing Workers	• 5: Among the most respected in the community, comparable with civic and religious leaders and professionals, such as doctors and lawyers; • 4: Comparable to management and white collar jobs; • 3: Comparable to skilled labor jobs; • 2: Comparable to unskilled blue collar or service jobs; • 1: Among the least respected, such as slaves or indentured servants	Measure is based on the social standing of workers within the community where they spend the majority of their time.					1
		Community	Proportion of Nonresident Employment	• 5: 95-100% local; • 4: 70-95% local; • 3: 35-70% local; • 2: 5-35% local; • 1: Virtually no local workers	Proportion of processing workers who are local. "Local" is defined as coming from, and spending their earnings within, the local fishing community. Nationals who are transient nonresidents, or considered outsiders in the fishing community, are not local.					1
		Community	Worker Experience	• 5: More than 10 years (skilled career workers); • 4: 5-10 years; • 3: 3-5 years; • 2: 1-3 years; • 1: 0 full years of experience (mostly new workers each season)	Average years of experience of processing workers.					1

## Sheet: Input-table
Fishery Performance Indicators: Inputs (Enabling Wealth Creation)
Component	Dimension	Metric	Score System	Additional Explanation	Score	Quality	Issues and Notes	Data Source
Macro Factors	General Environmental Performance	Environmental Performance Index (EPI)	• 5: EPI of 69-100; • 4: 62-69; • 3: 56-62; • 2: 47-56; • 1: 1-47	The EPI considers factors such as disease, water quality, air pollution, biodiversity, natural resources and climate change. The EPI ranges from 1-100. Score is by 2010 EPI quintile.				http://epi.yale.edu/
	Exogenous Environmental Factors	Disease and Pathogens	• 5: Harvest value unaffected by disease; • 4: Harvest value reduced by less than 10%; • 3: Harvest value reduced by 10-30%; • 2: Harvest value reduced by more than 30%; • 1: Harvest value almost completely eliminated by disease	Extent to which harvest value is affected by exogenous disease, pathogens, toxic algaes or similar factors (e.g. lobster shell disease or red tides).
		Natural Disasters and Catastrophes	• 5: Harvest value unaffected by disaster; • 4: Harvest value reduced by less than 10%; • 3: Harvest value reduced by 10-30%; • 2: Harvest value reduced by more than 30%; • 1: Harvest value almost completely eliminated by disaster	Extent to which harvest value is affected by natural disasters such as earthquakes, volcanoes, hurricanes, tsunamis, and typhoons. Harvest can be affected through stock effects or damage to harvest capacity. Gradual effects of climate change (e.g., shifts in temperature or salinity) are not included here.
		Pollution Shocks and Accidents	• 5: Harvest value unaffected by shocks; • 4: Harvest value reduced by less than 10%; • 3: Harvest value reduced by 10-30%; • 2: Harvest value reduced by more than 30%; • 1: Harvest value almost completely closed by shocks	Extent to which harvest value in the reference year is affected by pollution shocks, such as an oil spill, industrial accident or piracy. These are one-time events, chronic pollution is the next two questions.
		Level of Chronic Pollution (Stock effects)	• 5: Not detectable; • 4: Minimal detectable levels; • 3: High levels detected; • 2: Pollution affects stock growth; • 1: Pollution leading to severe stock decline	Extent to which chronic pollution, such as from industrial or agricultural runoff, affects the stock. Chronic pollution can be either always present, or frequently recurring, such as after each moderate rainfall.
		Level of Chronic Pollution (Consumption effects)	• 5: No consumption affected; • 4: Minimal consumption affects; • 3: Official consumption advisories; • 2: Temporarily ban harvest for consumption; • 1: Completely closed for consumption	Extent to which chronic pollution limits consumption. Chronic pollution can be either always present, or frequently recurring, such as after each moderate rainfall.
	Governance	Governance Quality	• 5: Above 0.92 (highest-performing 2010 quintile) • 4: 0.10 to 0.92 • 3: -0.43 to 0.10 • 2: -0.81 to -0.43 • 1: Below -0.81 (lowest-performing 2010 quintile)	Average of four indicators in the World Bank's Governance Indicators, each scored [-2.5,2.5] • Government Effectiveness • Regulatory Quality • Rule of Law • Control of Corruption				http://info.worldbank.org/governance/wgi/index.aspx#reports (click on table view, then select country, then select most recent year of data available)
		Governance Responsiveness	• 5: Above 0.96 (highest-performing 2010 quintile); • 4: 0.41 to 0.96 • 3: -0.24 to 0.41; • 2: -0.82 to -0.24 • 1: Below -0.82 (lowest-performing 2010 quintile)	Average of two indicators in the World Bank's Governance Indicators, each scored [-2.5,2.5] • Voice and Accountability • Political Stability				http://info.worldbank.org/governance/wgi/index.aspx#reports (click on table view, then select country, then select most recent year of data available)
	Economic Conditions	Index of Economic Freedom	• 5: IEF 69.2-100 • 4: 62.5-69.1 • 3: 57.1-62.4 • 2: 50.5-57.0 • 1: 1-50.5	Country's score from the Heritage Foundation's Index of Economic Freedom.				http://www.heritage.org/index/default
		Gross Domestic Product (GDP) Per Capita	• 5: Greater than 30,000USD; • 4: Greater than 12,400USD; • 3: Greater than 6,000USD; • 2: Greater than 2,500USD; • 1: Less than 2,500USD	Country's per capita GDP on a purchasing power parity basis. Dollars are 2010USD				http://data.worldbank.org/indicator/NY.GDP.PCAP.CD
Property Rights & Responsibility	Fishing Access Rights	Proportion of Harvest Managed Under Limited Access	• 5: Virtually all; • 4: 70-95%; • 3: 35-70%; • 2: 5-35%; • 1: Virtually none	The proportion of total harvest that is under limited-access fishing regulation. This can include both regulatory and de facto access rights. Fisheries where there is a gatekeeper regulatory institution such as a beach management unit or a chief fisherman whom entrants must talk to or buy a permit from prior to gaining access count as limited access for the purposes of this measure.
		Transferability Index	• 5: Very Strong: Fully transferable through well-established, efficient market institutions; • 4: Strong: Fully transferable, but institutions are poor or illiquid; • 3: Moderate: Transferable, but with severe restrictions on who can hold, or how much; • 2: Weak: Transferable only under highly restricted and limited condition; • 1: Access rights not transferable	NA if no limited access but can be scored if there is even a nominal system for granting access rights.
		Security Index	• 5: Very Strong: Access rights are completely respected by the government; • 4: Strong: Rights are mostly respected by the government; generally survive changes in government administration; • 3: Moderate: Rights are at risk of retraction with changes in administration; • 2: Weak: Rights are highly threatened or there is high political uncertainty; • 1: None: Access rights are not protected	Extent to which the government reduces or threatens to change the access rights. Even if no limited access, can be scored to reflect the extent of other restrictions that ensure the security of access right (though probably low).
		Durability Index	• 5: Very Strong: > 10 years to perpetuity; • 4: Strong: 6 to 10 years; • 3: Moderate: 1 to 5 years; • 2: Weak: Seasonal; • 1: None: None/daily	Duration of the property right. Even if no limited access, can be scored to reflect harvesters' expectations of continued access. If the access rights are renewable with reapplication and the harvesters expect to be able to continue to access then score based on these expectations.
		Flexibility Index	• 5: Very Strong: All decisions on time of harvest, gear used and handling practices are in the owner’s control; • 4: Strong: Minimal restrictions on time of harvest and technology; • 3: Moderate: Modest restrictions on time of harvest and technology; • 2: Weak: Significant restrictions on time of harvest and technology; • 1: Time of harvest, gear used and handling practices are not in the owner’…	Ability of right holders to be flexible in the timing and production technology employed. Low scores will reflect restrictions that force inefficiencies. Even without limited access, there may still be scorable restrictions (gear, seasons, areas) that limit access flexibility.
		Exclusivity Index	• 5: Very Strong: All decisions and access to the property are controlled by the right’s owner. There are a limited amount of access rights granted and no intrusion from tose without rights such as recreational or bycatch fisheries; • 4: Strong: Little intrusion on resource by those without rights and there are a limited amount of access rights granted; • 3: Moderate: Modest intrusion on resource…	Ability of right holders to exclude those who do not have the right from affecting the resource or market. Can still be scored to capture extent of de facto intrusion if access is not limited. This measure is meant to measure both illegal intrusion by outsiders through illegal fishing, bycatch, or subsistence and recreational fishing (see manual for exactly when subsistence/recreational fisheries…
	Harvest Rights	Proportion of Harvest Managed with Rights-based Management	• 5: Virtually all; • 4: 70-95%; • 3: 35-70%; • 2: 5-35%; • 1: Virtually none	The proportion of total harvest that is under rights-based fisheries management. Harvest rights include those for some fixed quantity or fish (e.g., a quota), or a fixed share of landings in an area (e.g., a TURF that gives 100% of landings in an area). A TURF does not give harvest rights unless the species harvested are sedentary or their movement is completely contained within the territory. Ri…
		Transferability Index	• 5: Very Strong: Fully transferable through well-established, efficient market institutions; • 4: Strong: Fully transferable, but institutions are poor or illiquid; • 3: Moderate: Transferable, but with severe restrictions on who can hold, or how much; • 2: Weak: Transferable only under highly restricted and limited condition; • 1: Harvest rights not transferable	NA if there is no harvest right
		Security Index	• 5: Very Strong: Harvest rights are completely respected by the government; • 4: Strong: Rights are mostly respected by the government and generally survive changes in government administration; • 3: Moderate: Rights are at risk of retraction with changes in administration; • 2: Weak: Rights are highly threatened or there is high political uncertainty; • 1: None: Harvest rights are not protected	Extent to which the government threatens to reduce or eliminate the harvest rights. NA if there is no harvest right.
		Durability Index	• 5: Very Strong: > 10 years to perpetuity; • 4: Strong: 6 to 10 years; • 3: Moderate: 1 to 5 years; • 2: Weak: Seasonal; • 1: None: None/daily	Duration of the harvest right. NA if there is no harvest right. If the harvest rights are renewable with reapplication and the harvesters expect to be able to continue to harvest the same percentage then score based on these expectations.
		Flexibility Index	• 5: Very Strong: All decisions on time of harvest, gear used and handling practices are in the owner’s control; • 4: Strong: Minimal restrictions on time of harvest and technology; • 3: Moderate: Modest restrictions on time of harvest and technology; • 2: Weak: Significant restrictions on time of harvest and technology; • 1: Time of harvest, gear used and handling practices are not in the owner’…	Ability of right holders to be flexible in the timing and production technology employed. NA if there is no harvest right.
		Exclusivity Index	• 5: Very Strong: Management prevents harvest in excess of rights allocation; no intrusion by outsiders • 4: Strong: Management allows little harvest in excess of allocation; little intrusion by those without rights • 3: Moderate: Modest harvest in excess of rights allocation; modest intrusion on resource by those without rights • 2: Weak: Harvest in excess of rights allocation significantly affe…	Ability of right holders to exclude those who do not have the right from affecting the resource or market. This includes intrusion by competing resource users such as recreational or bycatch fisheries and dilution or lack of enforcement leading to excess harvest by licensed harvesters. See manual for exactly when recreational/subsistence users affect this score. If a management authority chooses …
Co-Management	Collective Action	Proportion of Harvesters in Industry Organizations	• 5: Virtually all; • 4: 70-95%; • 3: 35-70%; • 2: 5-35%; • 1: Virtually none	Proportion of harvest where the primary harvesters consider themselves to be members of organized associations. This captures whether the harvesters are organized to influence outcomes, and thus can include organization along company lines in industrialized fisheries.
		Harvester Organization Influence on Management & Access	• 5: Harvester organizations effectively determine allocation of resources; • 4: Harvester organizations have significant influence in determining allocation; • 3: Harvester organizations are politically active, but not controlling; • 2: Harvester organizations conduct social or informal monitoring of participation and allocation; • 1: Harvester organizations make no active effort or have no capa…	Subjective measure of how much influence harvesting organizations have, either directly or through political collective action, on management and access to the fishery.
		Harvester Organization Influence on Business & Marketing	• 5: Harvesting organizations cooperatively determine marketing and operational details; • 4: Extensive joint marketing; • 3: Large subgroups facilitating marketing; joint purchasing; • 2: Small subgroups cooperating in purchasing or operations; • 1: No active effort or capacity to influence business operations	Subjective measure of how much influence harvesting organizations have, either directly or through political collective action, on business operations and marketing in the fishery.
	Participation	Days in Stakeholder Meetings	• 5: More than 24 days per year; • 4: 12-24; • 3: 6-11; • 2: 1-5; • 1: None	Days in stakeholder meetings per year spent by a participant in the fishery who is active in management. Note these are days with meetings, not FTE days. Include meetings of councils with public participation.
		Industry Financial Support for Management	• 5: Virtually all; • 4: 50-95%; • 3: 5-50%; • 2: 1-5%; • 1: None	Proportion of the fishery management budget paid for by the harvesting or processing sector.
	Community	Leadership	• 5: Widely recognized individual leader, or small group of individual leaders, who provides vision for management and is able to attract stakeholders to that vision • 3: Ex officio leadership stations that maintain management institutions, but are not currently providing strong vision • 1: No recognized leader providing vision for fishery stakeholders	Subjective measure of whether the fishing community has strong leadership capable of envisioning and implementing effective management (this role may be provided by processors). Bins 2 and 4 may be scored as midpoints between descriptions.
		Social Cohesion	• 5: 6 points • 4: 5 points • 3: 3-4 points • 2: 1-2 points • 1: 0 points	Measure of whether the resource users are socially connected and interact regularly in fishing and non-fishing spheres. Score one point for each of the following: • Common locations for gathering and meeting on a regular basis for non-fishery business, culture or commerce • Presence of shared social norms that facilitate transactional trust • Presence of shared public institutions (government, sc…
	Gender	Business Management Influence	• 5: Business management dominated by women. • 3: Business management is balanced between women and men. • 1: Business management dominated by men.	Extent of women’s influence (not just participation) in the management of harvesting and post-harvest businesses, including decision-making, ownership and financing. This will not typically include development project staff or other “outsiders.” Bins 2 and 4 may be scored as midpoints between descriptions.
		Resource Management Influence	• 5: Resource management dominated by women. • 3: Resource management is balanced between women and men. • 1: Resource management dominated by men.	Extent of women’s influence (not just participation) in the management of the resource, including scientific and resource access and allocation decisions. This will not typically include development project staff or other “outsiders.” Bins 2 and 4 may be scored as midpoints between descriptions.
		Labor Participation in Harvest Sector	• 5: 80%-100% are women; • 4: 60%-80% are women; • 3: 40%-60% are women; • 2: 20%-40% are women; • 1: Less than 20% are women.	Proportion of those involved in the harvest sector labor pool, either as captains or crew who are women.
		Labor Participation in Post-Harvest Sector	• 5: 80%-100% are women; • 4: 60%-80% are women; • 3: 40%-60% are women; • 2: 20%-40% are women; • 1: Less than 20% are women.	Proportion of those involved in the post-harvest sector labor pool, as buyers, sellers, managers or workers who are women.
Management	Management Inputs	Management Expenditure Compared to Value of Harvest	• 5: Less than 5% of ex-vessel harvest value; • 4: 5-25%; • 3: 25-50%; • 2: 50-100%; • 1: More than the ex-vessel harvest value	Government, industry and aid agency expenditures on fishery management activities including research, enforcement, and management capacity development (but not infrastructure) relative to the ex-vessel value of the harvest.
		Enforcement Capability	• 5: Strong capacity to enforce regulations for entire coastline, both nearshore and offshore • 4: Capacity to enforce regulations for nearshore, but limited offshore • 3: Capacity to enforce nearshore in most of the ports, very limited capacity offshore; • 2: Capacity to enforce only in major ports, minimal effective capacity offshore • 1: No capacity to enforce	Enforcement capacity includes that of the government, fishing organization or any other group that can effectively enforce management.
		Management Jurisdiction	• 5: Stock's life cycle is within a single management jurisdiction, or multiple jurisdictions have an effective, formal system for joint management throughout the range • 4: Effective coordination institution facilitates joint management throughout the region of primary importance • 3: There is a coordination structure, but it does not have binding authority • 2: Informal institutions for coordin…	Extent to which the life cycle or range of a stock can be managed under a single coordinated plan, or through which ineffective management in one jurisdiction can undermine efforts in another.
		Level of Subsidies	• 5: No subsidies • 4: 1 subsidy category • 3: 2 subsidy categories • 2: 3 subsidy categories • 1: 4 subsidy categories	Receive one point each for four key categories of "bad" subsidies: (1) fuel subsidies, (2) fish access payment subsidies; (3) capital or capital loan subsidies; and (4) price support (through inputs or direct payments).
	Data	Data Availability	• 5: Annual (or other appropriate period) sampling for stock assessment, landings and economic data available • 4: Consistently collected and comprehensive landings and price data available • 3: Limited reliable landings or price data available; data irregularly collected or based on large samples • 2: Available data based on small samples, or missing data, significantly impedes making inferences…	Extent to which biological and economic data are available.
		Data Analysis	• 5: Biological and economic data used in prospective analysis of management; • 4: Biological data dominates simple prospective analysis; • 3: Biological or economic data is used to track performance retrospectively; • 2: Data is used inconsistently or irregularly; • 1: No data analysis conducted in management process	Extent to which biological and economic data are used by management.
	Management Methods	MPAs and Sanctuaries	• 5: More than 25% • 4: 10-25% • 3: 5-10% • 2: Less than 5% • 1: None	Percentage of area used in species life cycle where fishing is closed or highly restricted. Include total area under rolling or seasonal closures.
		Spatial Management	• 5: 75-100% • 4: 50-75% • 3: 25-50% • 2: Less than 25% • 1: None	Proportion of fishing ground managed through either direct control by TURF or designated community management regions, or through indirect control by limiting access points (launch or landing sites)
		Fishing Mortality Limits	• 5: Hard TAC established against which nearly all fishing mortality is counted • 4: Hard TAC established, but there are sources of unaccounted mortality totaling less than 10%; or TAC is adjusted from biological guideline to compensate for sources of greater unaccounted mortality • 3: There is a guideline mortality level that is generally met; hard TAC exceeded 10-50% by unaccounted mortality • …	Extent to which fishing mortality is an explicit instrument of management.
Post-Harvest	Markets & Market Institutions	Landings Pricing System	• 5: Virtually all; • 4: 70-95%; • 3: 35-70%; • 2: 5-35%; • 1: Virtually none	Proportion of the harvest sold in a transparent daily competitive pricing mechanism, such as an auction or centralized ex-vessel to wholesale market wherein sellers interact with many buyers and prices are public information.
		Availability of Ex-vessel Price & Quantity Information	• 5: Complete, accurate price and quantity information available to market participants immediately; • 4: Reliable price and quantity information is available prior to the next market clearing; • 3: Price information is available but no timely quantity information; • 2: Price and quantity information are inaccurate, lagged or available to only a few; • 1: No information available	Scores the ability of the market to provide timely information to harvesters to which they can react by changing what or when they land.
		Number of Buyers	• 5: Highly competitive; • 4: 4-6 buyers; • 3: 2-3 competing buyers; • 2: A small number of coordinating buyers; • 1: There is one buyer	Typical number of buyers of ex-vessel product accessible to a seller in a given market. If there are many landing sites, this is the buyers per landing site. If harvesters are generally indentured to a single buyer through credit relationships, there is one buyer.
		Degree of Vertical Integration	• 5: Virtually all; • 4: 70-95%; • 3: 35-70%; • 2: 5-35%; • 1: Virtually none	Proportion of harvest where the primary harvester and primary processor/distributor are same firm. The role of vertical integration here is to ensure harvest and delivery of fish under a common management, increasing efficiency and reducing transactions costs.
		Level of Tariffs	• 5: Virtually none; • 4: 0.5%-2.5%; • 3: 2.5-5%; • 2: 5%-10% ; • 1: Over 10%	Official tariff rates charged for exports or imports to consumption markets.				WTO database: http://tariffdata.wto.org/ReportersAndProducts.aspx
		Level of Non-tariff Barriers	• 5: Are not used to limit international trade; • 4: Have very limited impact on international trade; • 3: Act to impede some international trade; • 2: Act to impede a majority of potential international trade; • 1: Act to effectively impede a significant amount of international trade	Nontariff barriers include: quantity restrictions (import quotas), regulatory restrictions, investment restrictions, customs restrictions and direct government intervention.
	Infrastructure	International Shipping Service	• 5: Ocean/Air shipping services are readily available at lower than average rates; • 4: Ocean/Air shipping services are readily available at average rates; • 3: Ocean/Air shipping services are readily available at higher than average rates; • 2: Ocean/Air shipping services are available but irregular; • 1: International shipping is not available at reasonable rates	The quality of the service available to access global high value markets, such as the US or EU (regardless of whether product currently exported). Average of the two measures (one for ocean shipping and another one for air shipping).
		Road Quality Index	• 5: High-quality paved roads and extensive highways; • 4: Primarily paved two-lane roads and moderate highway; • 3: Primarily paved two-lane roads and minimal highway; • 2: Paved two-lane roads and well-graded gravel roads; • 1: Poorly maintained gravel or dirt roads	Travel time-weighted average road quality between the fishery’s primary port and the most practical export shipping port for exported product. For non-exported product measure road quality between the primary port and the major consumption center.
		Technology Adoption	• 5: Cell phones/fish finders/computers/processing/production technology are readily available; • 4: Cell phones/fish finders, etc. are common, but some other technology is not always available; • 3: Cell phones/fish finders, etc. are common, but some other technology is difficult to obtain; • 2: Cell phones are common, but most other technology is prohibitive; • 1: Very little advanced technolog…	Average level of technology employed in the fishery.
		Extension Service	• 5: Broad extension service with field offices and close linkage with research community; • 4: Extension service with moderate field coverage and adequate linkage with the research community; • 3: Extension service, but with weak links to the research community; • 2: Minimal, poorly supported extension service; • 1: No extension service	Degree to which government or NGOs help harvesters improve fishing techniques or management through extension activities.
		Reliability of Utilities/Electricity	• 5: Reliable electrical grid provides power in sufficient quantity to prevent product loss; • 4: Processors rely on grid, but maintain backup generators; • 3: Supply chains rely on own generation capacity; • 2: Supply chain sometimes loses product due to condition or irregular fuel supply for generators; • 1: Reliable generators or fuel supply not available	Extent to which utilities and electricity are reliable.
		Access to Ice & Refrigeration	• 5: Ice is available in various forms and in sufficient capacity to support fresh icing of all fish that needs to be iced; • 4: Ice is available in various forms, but quantity limits prevent applying to entire catch throughout supply chain; • 3: Ice is available in limited form and quantity, and thus applied only to most valuable portions of catch; • 2: Ice is available but capacity constrained;…	Extent to which ice and/or refrigeration are available.

## Sheet: Volatility
1. To calculate Annual Total Revenue Volatility, Annual Landings Volatility, and Annual Price Volatility
Year	Landings (in pounds)	Total Revenue (in dollars)	Price (in $/lb)		First Diff Total Rev	First Diff Landings	First Diff Price
base year-10			#DIV/0!
base year-9			#DIV/0!		0	0	#DIV/0!
base year-8			#DIV/0!		0	0	#DIV/0!
base year-7			#DIV/0!		0	0	#DIV/0!
base year-6			#DIV/0!		0	0	#DIV/0!
base year-5			#DIV/0!		0	0	#DIV/0!
base year-4			#DIV/0!		0	0	#DIV/0!
base year-3			#DIV/0!		0	0	#DIV/0!
base year-2			#DIV/0!		0	0	#DIV/0!
base year-1			#DIV/0!		0	0	#DIV/0!
base year			#DIV/0!		0	0	#DIV/0!
TOTAL	0	0	#DIV/0!	standard deviation	0	0	#DIV/0!
				mean	#DIV/0!	#DIV/0!	#DIV/0!
				ratio: sd/mean	#DIV/0!	#DIV/0!	#DIV/0!
2. To calculate Intra-annual Landings Volatility and Intra-annual Price Volatility
* Note: if weekly totals are available instead of monthly totals then the worksheet can be altered to reflect this (there should be 3 years worth of data if possible)
* Note: Only include zero landings if there is biological availability
Month	Landings (in pounds)	Price (in $/lb)
base month-35				Landings	Prices
base month-34			standard deviation	#DIV/0!	#DIV/0!
base month-33			mean	#DIV/0!	#DIV/0!
base month-32			ratio: sd/mean	#DIV/0!	#DIV/0!
base month-31
base month-30
base month-29
base month-28
base month-27
base month-26
base month-25
base month-24
base month-23
base month-22
base month-21
base month-20
base month-19
base month-18
base month-17
base month-16
base month-15
base month-14
base month-13
base month-12
base month-11
base month-10
base month-9
base month-8
base month-7
base month-6
base month-5
base month-4
base month-3
base month-2
base month-1
base month
TOTAL	0	0
3. To calculate Spatial Price Volatility
* Note: if data is collected in greater or less than 5 regions then the worksheet can be altered to reflect this (the data should be input for the past 3 years in each data collection region)
* Note: the price data input should be average annual ex-vessel prices for a given region
Region	Year	Price (in $/lb)
1	base year-2
1	base year-1				base year	base year-1	base year-2
1	base year			standard deviation	#DIV/0!	#DIV/0!	#DIV/0!
2	base year-2			mean	#DIV/0!	#DIV/0!	#DIV/0!
2	base year-1			ratio: sd/mean	#DIV/0!	#DIV/0!	#DIV/0!
2	base year
3	base year-2			Average ratio	#DIV/0!
3	base year-1
3	base year
4	base year-2
4	base year-1
4	base year
5	base year-2
5	base year-1
5	base year

## Sheet: Historical Data
1. To calculate Ratio of Asset Value to Gross Earnings
*Note that this measure is only past 5 years but others need Asset values for past 10 years
	Asset Values (in dollars)					Gross Earnings
Year	Boat Value	Permit Value	Quota Value	Gear Value, Etc…	Total Asset Value	Revenue ($)
base year-9					0
base year-8					0
base year-7					0
base year-6					0
base year-5					0		Average Ratio
base year-4					0		#DIV/0!
base year-3					0
base year-2					0
base year-1					0
base year					0
Average past 5 years	#DIV/0!	#DIV/0!	#DIV/0!	#DIV/0!	0	#DIV/0!
2. To calculate Total Revenue, Asset Value, and Ex-Vessel Price Compared to Historic High
Year	Total Revenue ($)	Asset Value ($)	Ex-Vessel Price (in $/lb)
base year-9	0	0
base year-8	0	0
base year-7	0	0
base year-6	0	0
base year-5	0	0
base year-4	0	0
base year-3	0	0
base year-2	0	0
base year-1	0	0
base year	0	0
Sum of 3 Historic Highs	0	0	#NUM!
Avg Historic High	0	0	#NUM!
Ratio	#DIV/0!	#DIV/0!	#NUM!
3. To calculate Borrowing Rate Compared to Risk-Free Rate for Harvest and Post-Harvest Sectors
Year	Harvest interest Rate (%)	Post-Harvest Interest Rate (%)	Risk-Free Interest Rate (%)	Harvest Ratio	Post-Harvest Ratio
base year-2	0	0		#DIV/0!	#DIV/0!
base year-1	0	0		#DIV/0!	#DIV/0!
base year	0	0		#DIV/0!	#DIV/0!
Average Ratio				#DIV/0!	#DIV/0!
